# Supplementary material for: Prevalence of Cow’s Milk Allergy in Infants from an Urban, Low-Income Population in Chile: A Cohort Study
Source: Nutrients. 2025 May 29;17(11):1859. doi: 10.3390/nu17111859 (PMC12157014; doi:10.3390/nu17111859)
Supplement: Supplementary file 1 [file nutrients-17-01859-s001.zip]

Archive with 1 entries (1 files):
- nutrients-3652189-supplementary.pdf
